# Supplementary material for: Optimized Pinecone-Squama-Structure MoS2-Coated CNT and Graphene Framework as Binder-Free Anode for Li-Ion Battery with High Capacity and Cycling Stability
Source: Materials (Basel). 2023 Apr 19;16(8):3218. doi: 10.3390/ma16083218 (PMC10143248; doi:10.3390/ma16083218)
Supplement: Supplementary file 1 [file materials-16-03218-s001.zip]

Archive with 1 entries (1 files):
- materials-2318162-Supplementary.pdf
